# Supplementary material for: A mobile app for delirium screening
Source: JAMIA Open. 2021 May 20;4(2):ooab027. doi: 10.1093/jamiaopen/ooab027 (PMC8446432; doi:10.1093/jamiaopen/ooab027)
Supplement: ooab027_Supplementary_Data [file ooab027_supplementary_data.zip]

Archive with 7 entries (7 files):
- supplementary figure 1.png
- supplementary figure 2.png
- supplementary figure 3.png
- supplementary figure 4.png
- supplementary figure 5.png
- supplementary figure 6.png
- supplementary figure 7.png
